# Supplementary material for: Descriptions and Experiences with Medical Assistance in Dying Models Across Canada: A Mixed Methods Study
Source: Healthcare (Basel). 2026 Mar 20;14(6):797. doi: 10.3390/healthcare14060797 (PMC13027146; doi:10.3390/healthcare14060797)
Supplement: Supplementary file 1 [file healthcare-14-00797-s001.zip]

Archive with 7 entries (7 files):
- S1-MAiD PRISMA_2020_flow_diagram_new_SRs_v2.pdf
- S2-MAiD Recruitment Letter .pdf
- S3-MAiD Consent Form_EN copy.pdf
- S4-Interview Guide for MAiD Teams.pdf
- S5-MAiD Interview Guide - Program Administrative and Clinical Team Members.pdf
- S6-MAiD Services Coding Framework.pdf
- S7-MAiD Categorized Tables of Results final .pdf
